# Supplementary material for: Strengthening health research capacity for postgraduate trainees: an indigenous realist evaluation of the ‘African Research Initiative for Scientific Excellence’ programme
Source: Health Policy Plan. 2025 Aug 20;40(9):967–80. doi: 10.1093/heapol/czaf055 (PMC12516029; doi:10.1093/heapol/czaf055)
Supplement: czaf055_Supplementary_Data [file czaf055_supplementary_data.zip]

Archive with 3 entries (3 files):
- Supplemental figure 1.tiff
- Supplemental file 1.docx
- Supplemental file 2.docx
